# Supplementary material for: Large, regionally variable shifts in diatom and dinoflagellate biomass in the North Atlantic over six decades
Source: PLoS One. 2025 Jun 4;20(6):e0323675. doi: 10.1371/journal.pone.0323675 (PMC12136357; doi:10.1371/journal.pone.0323675)
Supplement: S1 Data — Average sizes for each taxon from Barton et al. [3] used to compute carbon biomass from allometric relationships and total carbon mass of diatom and dinoflagellate communities. (XLSX) [file pone.0323675.s002.xlsx]

## Sheet: Sheet1
S1 Data. Cell size data from Barton et al. (2013) used to compute total mass of diatom and dinoflagellate communities.
Columns: taxonID is CPR taxon ID, Taxon is CPR taxon name, Group indicates either diatom or dinoflagellate, log10 cell mass (µg/cell) is the estimated cell mass, unpublished indicates if a size for the taxon was estimated using the methods of Barton et al. (2013), but not reported.
Cell mass was computed from a volume estimate derived from an average of literature values using the allometric equations from Menden-Deuer and Lessard (2000) for diatoms and protists (for the dinoflagellates).
taxonID	Taxon	Group	log_10 cell mass (µg C cell^(-1))	Unpublished
101	Paralia sulcata	diatom	-3.82
102	Skeletonema costatum	diatom	-4.39
103	Thalasiosira spp	diatom	-2.96
104	Dactyliosolen antarticus	diatom	-2.23
107	Rhizosolenia styliformis	diatom	-1.97
108	Rhizosolenia hebetata semispina	diatom	-2.65
112	Chaetoceros (Hyalochaete) spp	diatom	-3.79
113	Chaetoceros (Phaeoceros) spp.	diatom	-3.5
114	Biddulphia sinensis	diatom	-1.69
116	Thalassiothrix longissima	diatom	-3.51
117	Thalassionema nitzschioides	diatom	-4.17
151	Actinoptychus spp.	diatom	-2.98
152	Asteromphalus spp.	diatom	-3.13
154	Bacteriastrum spp.	diatom	-3.53
155	Bellerochea malleus	diatom	-2.48
156	Biddulphia alternans	diatom	-2.86
157	Biddulphia aurita	diatom	-2.92
158	Biddulphia granulata	diatom	-2.32
159	Odontella obtusa	diatom	-2.322	Y
160	Biddulphia regia	diatom	-1.94
161	Biddulphia rhombus	diatom	-2.05
162	Cerataulina pelagica	diatom	-2.94
163	Climacodium frauenfeldianum	diatom	-3.43
165	Coscinodiscus concinnus	diatom	-1.08
166	Coscinodiscus spp.	diatom	-0.76
167	Detonula confervacea	diatom	-3.99
168	Ditylum brightwellii	diatom	-2.6
169	Eucampia zodiacus	diatom	-3.27
170	Fragilaria spp.	diatom	-4.07
171	Guinardia flaccida	diatom	-2.38
172	Gyrosigma spp.	diatom	-2.85
173	Hemiaulus spp.	diatom	-3.12
175	Leptocylindrus danicus	diatom	-3.9
176	Navicula spp.	diatom	-3.57
177	Nitzschia closterium	diatom	-4.47
178	Rhaphoneis amphiceros	diatom	-3.89
179	Planktoniella sol	diatom	-3.19
180	Rhizosolenia acuminate	diatom	-0.92
182	Rhizosolenia bergonii	diatom	-1.96
187	Rhizosolenia setigera	diatom	-2.27
190	Stephanopyxis spp.	diatom	-2.4
192	Surirella spp.	diatom	-2.41
199	Nitzschia spp.	diatom	-3.57
200	Odontella mobiliensis	diatom	-2.19
962	Eucampia groenlandica	diatom	-3.015	Y
971	Triceratium favus	diatom	-2.573	Y
975	Nitzschia sigma rigida	diatom	-3.113	Y
976	Coscinodiscus wailesii	diatom	-0.875	Y
981	Nitzschia longissima	diatom	-4.225	Y
982	Aulacodiscus argus	diatom	-1.68	Y
1568	Neodenticula seminae	diatom	-4.612	Y
1590	Lithodesmium undulatum	diatom	-2.879	Y
1596	Rhizosolenia pungens	diatom	-2.983	Y
121	Ceratium fusus	dinoflagellate	-2.27
122	Ceratium furca	dinoflagellate	-2.24
123	Ceratium lineatum	dinoflagellate	-2.39
124	Ceratium tripos	dinoflagellate	-1.94
125	Ceratium macroceros	dinoflagellate	-2.28
126	Ceratium horridum	dinoflagellate	-1.86
127	Ceratium longipes	dinoflagellate	-2.18
128	Ceratium arcticum	dinoflagellate	-2.09
131	Ceratium kofoidii	dinoflagellate	-2.46
132	Pyrophacus spp.	dinoflagellate	-2.02
217	Ceratium falcatum	dinoflagellate	-1.91
219	Ceratium breve	dinoflagellate	-1.609	Y
220	Amphisolenia spp.	dinoflagellate	-1.39
221	Ceratium arietinum	dinoflagellate	-1.94
222	Ceratium azoricum	dinoflagellate	-2.16
223	Ceratium belone	dinoflagellate	-1.92
224	Ceratium bucephalum	dinoflagellate	-1.94
225	Ceratium buceros	dinoflagellate	-2.6
226	Ceratium candelabrum	dinoflagellate	-2.08
227	Ceratium carriense	dinoflagellate	-1.71
228	Ceratium compressum	dinoflagellate	-1.61
229	Ceratium declinatum	dinoflagellate	-2.31
230	Ceratium extensum	dinoflagellate	-1.91
231	Ceratium gibberum	dinoflagellate	-1.51
232	Ceratium hexacanthum	dinoflagellate	-1.35
233	Ceratium inflatum	dinoflagellate	-2.55
234	Ceratium karstenii	dinoflagellate	-1.54
235	Ceratium lamellicorne	dinoflagellate	-1.61
236	Ceratium lunula	dinoflagellate	-1.376	Y
237	Ceratium massiliense	dinoflagellate	-1.81
238	Ceratium minutum	dinoflagellate	-2.72
239	Ceratium pavillardii	dinoflagellate	-2.14381	Imputed mean of dinoflagellates
240	Ceratium pentagonum	dinoflagellate	-1.92
241	Ceratium petersii	dinoflagellate	-1.8
242	Ceratium platycorne	dinoflagellate	-1.61
243	Ceratium praelongum	dinoflagellate	-2.01
244	Ceratium pulchellum	dinoflagellate	-2.02
245	Ceratium setaceum	dinoflagellate	-2.21
246	Ceratium teres	dinoflagellate	-2.3
247	Ceratium trichoceros	dinoflagellate	-2.57
248	Ceratium vultur	dinoflagellate	-1.91
249	Ceratocorys spp.	dinoflagellate	-2.17
250	Cladopyxis spp.	dinoflagellate	-3.41
251	Dinophysis spp.	dinoflagellate	-2.26
253	Gonyaulax spp.	dinoflagellate	-2.41
254	Oxytoxum spp.	dinoflagellate	-3.13
255	Protoperidinium spp.	dinoflagellate	-2.06
256	Histioneis spp.	dinoflagellate	-2.607	Y
257	Podolampas spp.	dinoflagellate	-2.26
258	Pronoctiluca pelagica	dinoflagellate	-3.25
259	Prorocentrum spp.	dinoflagellate	-2.9
260	Ceratium concilians	dinoflagellate	-1.687	Y
261	Ceratium contortum	dinoflagellate	-1.84	Y
262	Ceratium falcatiforme	dinoflagellate	-2.22
263	Ceratium longirostrum	dinoflagellate	-2.46
266	Cystodinium	dinoflagellate	-2.813	Y
267	Ornithocercus spp.	dinoflagellate	-1.826	Y
268	Pyrocystis	dinoflagellate	-2.802	Y
269	Ceratium ranipes	dinoflagellate	-1.978	Y
271	Glenodinium spp.	dinoflagellate	-2.152	Y
953	Corythodinium spp.	dinoflagellate	-2.835	Y
956	Blepharocysta paulsenii	dinoflagellate	-2.007	Y
980	Actiniscus pentasterias	dinoflagellate	-2.54	y
1591	Ceratium limulus	dinoflagellate	-1.808	Y
